# Supplementary material for: Pharmacogenetics of the Primary and Metastatic Osteosarcoma: Gene Expression Profile Associated with Outcome
Source: Int J Mol Sci. 2023 Mar 15;24(6):5607. doi: 10.3390/ijms24065607 (PMC10059037; doi:10.3390/ijms24065607)
Supplement: Supplementary file 1 [file ijms-24-05607-s001.zip]

Archive with 1 entries (1 files):
- ijms-2154318-supplementary.pdf
